# Supplementary material for: Evidence of Reversible Bradycardia and Arrhythmias Caused by Immunogenic Proteins Secreted by T. cruzi in Isolated Rat Hearts
Source: PLoS Negl Trop Dis. 2015 Feb 3;9(2):e0003512. doi: 10.1371/journal.pntd.0003512 (PMC4315581; doi:10.1371/journal.pntd.0003512)
Supplement: S1 Table — (XLSX) [file pntd.0003512.s001.xlsx]

## Sheet: Hoja1
Treatment	Replicates	QT300	QT900	QT1200	QT1800	QT2100	QT2700	PR300	PR900	PR1200	PR1800	PR2100	PR2700	HR10	HR20	HR30	HR40	HR50	HR60	HR70	HR80	HR90	HR100	HR120	HR130	HR140	HR150	HR160	HR170	HR180	HR190	HR200	HR210	HR220	HR230	HR240	HR250	HR260	HR270	HR280	HR290	HR300	HR310	HR320	HR330	HR340	HR350	HR360	HR370
CM control	1	118.94	105.67	107.46	103.61	108.75	106.18	114.76	91.3	125.95	178.26	114.13	90.7	99.85	99.19	99.02	99.78	99.08	99.63	99.81	98.94	100.48	100.62	100.36	100.62	100.89	101.82	102.66	112.84	119.91	138.41	130.04	139.54	139.38	136.41	133.86	136.53	137.89	137.22	136.58	143.28	147.63	144.28	140.02	142.45	136.72	150.25	147.55	144.3
CM control	2	108.99	107.63	107.39	98.49	105.96	103.51	115.28	93.04	120.3	108.65	124.3	86.62	99.75	99.64	99.16	99.04	99.5	99.95	99.65	100.35	100.03	100.38	100.73	101.27	100.48	102.57	106.11	115.48	123.63	121.67	130.3	134.54	135.53	135.35	138.02	139.67	130.27	133.54	136.76	140.3	138.68	142.11	136.71	144.45	144.25	144.52	143.78	143.78
CM control	3	116.05	106.15	111.67	96.4	112.11	102.15	116.54	95.33	120.8	113.3	117.69	78.68	99.85	99.47	99.16	99.27	99.31	98.86	100.5	100.26	101.1	99.9	100.43	99.27	100.93	103.1	101.94	110.93	125.52	119.03	129.31	141.01	136.32	141.48	138.79	137.84	139.43	139.5	138.91	137.85	146.41	149.31	143.82	141.7	150.5	134.45	139.2	142.81
CM control	4	116.05	106.33	112.73	100.55	111.81	102.76	122.68	95.92	122.41	172.19	128.12	90.5	99.75	99.38	98.66	99.14	99.5	99.72	99.8	100.23	100.36	100.52	100.37	100.74	100.93	103.11	102.42	116.97	127.47	138.13	137.02	133.28	138.14	135.78	136.9	142.72	145.44	138.39	136.78	137.85	147.33	144.07	141.05	146.55	149.12	132.24	138.53	145.8
CM control	5	111.63	107.87	110.88	98.14	107.48	101.85	108.3	90.79	121.36	155.28	116.77	87.16	99.65	99.09	99.07	99.57	99.33	99.61	99.6	100.36	101.18	99.68	100.94	100.54	100.55	100.1	100.53	121.51	126.18	120.91	133.26	134.85	144.88	139.79	131.33	146.28	141.83	139.81	137.07	136.49	137.3	141.78	140.47	138.2	150.55	139.5	147.03	145.12
CM control	6	115.33	107.12	110.09	92.25	106.62	103.03	112.68	93.2	121.43	85.09	128.69	99.24	99.74	99.8	98.85	99.28	98.96	99.42	100.56	98.94	100.76	100.33	101.14	100.82	100.09	104	102.79	112.37	120.6	132.28	134.98	136.05	131.6	139.16	131.1	138.27	139.11	135.68	134.79	142.58	145.1	135.57	140.3	142.99	147.45	138.74	139.47	148.4
CM control	7	115.46	111.8	109.72	100.25	101.8	103.6	113.33	93.11	126.88	113.67	128.61	81.67	99.8	99.34	99.6	99.03	99.47	99.85	100.29	100.49	100.73	102.02	100.53	100.96	100.15	101.98	106.95	110.95	128.44	131.89	133.26	134.41	139.46	136.49	136.84	137.96	131.54	131.64	139.12	143.02	138.05	143.7	142.93	145.19	141.2	143.72	144.37	144.14
CM control	8	116.5	109.36	110.09	99.53	104.66	104.85	114.89	95.61	119.95	122.46	113.12	86.96	99.93	99.14	99.1	99.5	98.72	100.05	99.25	98.74	100.56	101.69	100.48	100.22	98.65	100.76	99.84	122.53	122.66	129.43	128.87	134.83	134.16	138.46	133.03	139.78	143.03	140.74	138.59	140.97	138.89	138.29	139.97	138.24	142.7	148.67	144.37	143.29
CM control	9	112.35	110.28	109.74	94.53	109.19	104.91	121.84	93.67	116.01	87.97	118.92	91.05	99.64	99.47	99.49	99.6	99.33	99.7	99.14	100.17	100.11	99.88	100.68	101.8	101.28	103.03	107.4	117.49	123.1	117.25	132.11	141.05	131.51	139.62	136.01	138.9	139.42	138.3	139.09	141.37	140.54	138.68	140.59	142.11	145.15	136.77	143.44	139.81
CM control	10	117.33	107.98	113.25	101.07	106.55	107.25	116.22	92.38	129.87	109.93	114.18	85.69	99.59	99.16	99.56	99.03	99.14	99.66	99.82	100.05	99.46	98.98	100.06	101.49	100.26	100.32	106.76	120.44	128.44	125.27	140.01	139.54	141.49	132.86	134.85	133.31	141.89	140.54	139.57	141.4	141.12	145.45	149.95	145.77	145.33	149.09	144.31	143.19
CM control	11	116.83	109.11	106.26	100.79	102.85	104	112.19	92.94	118.19	176.98	116.2	90.83	99.69	99.36	98.44	99.92	99.05	99.94	99.03	99.05	100.97	99.78	101.23	100.36	100.23	105.2	102.42	110.26	124.88	121	131.24	139.25	135.44	138.16	133.87	132.18	140.38	146.63	140.99	138.67	140.46	136.75	139.18	141.97	143.57	138.16	142.85	147.66
CM control	12	113.85	107.49	110.98	101.68	111.06	100.78	123.14	95.26	129.06	133.25	129.5	82.92	99.65	99.34	99.21	100.01	99.17	99.55	100.55	100	99.25	99.61	100.83	101.04	98.51	102.88	107.91	123.06	121.31	130.76	139.25	133.56	138.25	134.95	135.95	137.69	133.91	134.8	134.45	138.94	137.48	135.75	136.15	143.87	136.36	146.66	152.53	140.51
CM control	13	120.62	103.38	108.81	99.71	114.66	103.8	121.16	96.63	118.77	111.21	115.08	87.14	99.81	99.24	99.47	100.23	99.26	98.78	99.65	100.12	100.8	100.87	100.52	100.12	100.61	99.42	100.16	113.37	120.84	130.76	132.41	138.57	133.8	131.75	133.67	136.99	137.05	140.04	133.66	144.23	135.07	137.32	138.9	139.39	136.99	134.57	143.58	150.23
CM control	14	115.01	108.66	109.11	100.97	117.29	103.06	114.23	94.98	128.69	110.4	129.5	86.62	99.72	99.46	98.88	99.96	98.6	99.58	100.11	99.86	100.85	99.55	100.47	100.51	100.93	101.53	104.82	113.92	126.73	135.12	130.02	131.85	139.17	133.56	133.03	136.42	139.97	137.33	141.65	139.35	141.29	141.56	137.14	139.39	148.85	136.13	150.94	155.67
CM control	15	112.67	110.3	110.46	99.71	109.72	104.02	125.9	92.68	128.06	158.65	116.44	86.37	99.72	99.79	99.05	98.96	99.45	99.65	99.5	99.85	101.83	100.12	100.83	100.61	99.4	101.82	103.44	115.95	123.63	123.58	133.26	133.36	139.57	136.9	132.74	131.66	142.7	143.94	137.89	139.61	142.31	136.93	139.22	143.41	142.94	141.05	141.33	148.99
CM control	16	117.54	106.74	112.2	97.89	111.33	100.37	121.03	94.33	121.86	166.66	125.41	85.82	99.82	99.42	99.39	99.14	99.5	99.85	99.64	101.04	100.89	100.13	100.98	101.07	99.83	104.75	108.93	110.78	121.4	127.46	143.59	138.47	139.44	138.8	132.67	128.06	140.4	129.43	139.54	142.74	142.68	145.45	138.15	141.39	140.07	143.55	149.48	147.72
CM control	17	117.21	106.84	114.57	100.55	111.33	102.24	114.3	94.63	115.15	110.41	130.01	89.67	99.74	99.37	99.49	98.64	99.41	100.18	100.86	99.36	99.78	99.49	101.77	100.84	101	102.19	104.59	109.38	119.69	118.55	131.22	133.23	139.71	130.89	136.84	132.99	139.52	147.82	140.54	133.62	141.66	146.78	138.22	142.82	138.28	149.49	145.5	140.91
CM control	18	121.06	108.74	109.34	90.89	108.82	102.24	110.27	97.19	119.75	175.75	125.83	94.78	99.87	99.36	98.89	99.55	100.19	100.04	100.51	100.99	100.48	100.49	100.87	99.88	100.41	101.59	105.88	110.89	120.27	124.06	126.3	133.7	134.27	134.19	138.02	134.56	134.59	138.84	135.49	140.98	135.5	142.14	136.9	138.68	140.13	132.59	147.82	150.54
CM control	19	116.64	106.98	114.24	100.97	107.1	101.2	125.9	93.67	129.74	109.5	129.1	89.59	99.56	99.38	98.57	99.7	99.36	99.83	100.25	99.49	100.19	99	100.46	101.23	101.36	101.45	108.2	113.92	124.92	126.79	132.8	141.37	134.08	136.58	132.67	136.12	133.14	135.75	140.22	134.45	134.42	143.31	145.42	142.17	150.97	136.3	148.48	142.58
CM control	20	111.2	106.69	108.17	102.82	110.93	104.85	123.96	89.02	127.01	83.25	123.86	84.48	99.71	99.41	99.42	99.25	99.22	99.56	99.89	99.84	100.77	100.13	100.2	100.01	101.65	102.19	106.66	114.9	125.22	131.79	134.34	138.22	137.86	136.6	135.42	141.21	134	138.64	139.54	139.88	149.3	138.25	138.5	140.1	146.04	145.39	144.96	141.09
CM control	21	117.98	106.14	112.12	96.27	110.17	103.53	120.44	97.05	117.81	112.83	142.21	82.38	99.75	99.54	98.95	98.38	99.74	99.63	100.26	99.71	100.72	101.01	101.55	99.51	99.77	102.5	105.74	109.73	127.55	122.06	132.52	133.65	137.65	134.42	135.02	140.65	143.43	135.43	140.22	146.56	146.59	140.43	134.56	142.08	146.37	134.74	148.35	145.1
CM control	22	111.23	107.54	109.23	100.9	112.1	104.79	121	95.03	125.95	138.99	132.92	84.51	99.77	99.3	98.87	99.65	99.53	99.86	100.48	100.4	99.65	100.37	101.19	100.74	100.9	101.75	104.73	112.86	124.39	121.59	136.03	142.04	135.44	141.16	130.67	139.26	140.76	129.76	139.54	137.56	151.36	141.78	142.81	135.69	137.62	143.41	139.33	144.65
CM control	23	121.57	104.92	113.55	103.83	104.66	102.24	123.44	96.39	121.98	176.35	121.75	91.47	99.59	99.47	98.99	99.04	99.33	99.87	100.56	100.74	99.09	99.97	100.21	101.03	100.96	102.2	103.07	111.82	118.45	129.63	136.22	139.54	132.84	134.93	133.9	136.3	140.71	134.19	137.07	141.37	138.97	146.81	143.66	143.71	149.57	155.15	148.35	145.32
CM control	24	115.56	109.55	108.52	95.01	107.22	102.94	123.28	93.17	120.3	106.22	134.46	78.68	99.6	99.59	99.24	98.81	98.75	100.23	100.38	100.52	99.78	99.31	100.01	100.73	100.87	103.48	102.15	115.9	131.05	131.43	138.06	138.33	144.43	136.84	136.73	142.04	132.31	140.49	137.75	149.95	142.8	146.02	139.34	140.17	136.36	147.47	152.07	145.72
CM control	25	116.82	104.14	109.25	103.83	110.93	103.23	116.68	96.79	134.09	115.79	122.54	84.31	99.57	99.26	98.96	101.08	98.99	99.37	99.26	98.92	100.23	100.77	100.94	100.64	99.95	102.34	104.82	121.52	113.9	125.1	136.56	131.18	131.53	140.84	134.02	132.18	135.5	141.26	141.67	142.07	145.02	140.39	142.23	139.97	144.7	146.31	141.78	143.51
CM infected	1	120.23	101.82	129.94	107.95	106.19	103.16	126.63	107.7	199.35	110.17	153.94	106.17	95.28	77.66	86.8	81.01	92.2	87.18	83.47	88.34	78.75	87.7	75.81	65.76	91.57	78.64	82.23	72.4	97.91	103.56	112.98	117.77	136.47	134.99	145.41	146.49	145.91	149.11	153.65	148.02	136.91	140.1	142.94	159.33	154.62	161.85	156.59	166.96
CM infected	2	118.52	103.96	121.63	107.72	98.61	104.04	132.09	108.63	180.92	112.37	133.28	104.95	89.39	79.36	86.66	89.3	84.74	83.19	80.9	78	89.59	89.01	70.62	87.75	88.66	75.5	83.13	74.79	94.67	106.72	121.03	144.61	120.43	137	156.1	146.21	135.17	146.43	148.02	158.72	141.88	145.38	153.67	158.22	168.3	161.67	147.5	160.93
CM infected	3	117.88	109.65	123.18	103.98	102.49	97.85	127.12	104.78	195.18	116.03	152.85	106.39	95.37	95.13	85.78	79.58	83.93	79.36	76.6	83.9	82.91	82.29	85.92	82.2	74.44	76.21	89.76	64.03	85.19	108.48	122.07	149.82	125.64	139.13	142.3	144.91	148.08	132.2	140.37	138.92	148.91	148.61	148.14	158.59	158.94	153.8	159.69	168.11
CM infected	4	114.92	110.36	118.92	106	102.93	102.07	127.38	106.67	194.7	115.4	147.6	105.94	93.11	79.67	91.04	87.98	72.8	92.1	88.09	78.03	58.98	86.84	80.15	76.98	84.58	84.23	84.66	78.48	74.72	114.1	126.01	135	111.19	142.99	148.39	147.32	143.99	143.69	153.19	152.04	153.54	156.7	146.47	161.83	151.68	148.07	160.68	158
CM infected	5	115.73	107.09	124.5	111.31	101.47	103.74	126.08	105.63	194.14	107.71	150.38	101.98	93.31	79.42	80.41	85.1	84.84	82.15	85.75	78	91.46	84.77	70.76	81.14	87.08	84.09	86.56	72	78.78	112.21	115.51	139.73	137.28	144.17	136.13	149.86	149.32	148.01	140.37	151.4	159.15	139.35	141.75	145.62	154.67	150.93	164.39	159.74
CM infected	6	120.42	105.82	131.15	116.03	105.12	104.67	123.92	105.42	221.03	113.42	148.7	105.1	93.06	79.12	87.31	83.46	78.02	82.89	80.23	84.05	70.36	90.72	79.05	83.08	82.35	89.11	89.01	74.6	95.63	103.32	118.76	127.48	125.12	138.38	145.58	146.94	153.91	139.91	154.43	143.14	156.41	153.65	141.11	158.55	160.67	158.99	148.85	165.82
CM infected	7	118.69	105.91	124.35	109.54	102.09	100.88	126.15	107.01	194.24	113.77	146.33	108.15	86.83	93.71	89.99	82	81.85	87.9	70.26	84.24	87.81	80.53	78.02	83.86	82.27	82.49	74.81	68.58	77.11	105.71	102.26	133.25	120.43	142.24	147.88	154.8	140.53	151.03	152.54	159.99	150.2	144.14	156.22	152.65	156.85	176.16	156.87	145.86
CM infected	8	118.63	106.75	119.62	112.51	101.44	109.91	131.37	103.86	223.61	106.74	138.86	107.24	93.53	81.32	85.43	87.16	83.41	77.78	82.37	67.87	83.69	85.8	82.41	74.76	89.47	76.27	87.56	77.23	97.44	108.62	129.23	129.8	130.55	134.06	146.46	145.21	142.35	140.28	144.88	171.67	150.94	147.26	144.62	151.35	150.75	150.58	151	157.98
CM infected	9	116.46	102.93	118.86	102.4	100	103.78	125.78	107.01	220.56	114.83	157.92	106.92	91.19	80.35	87.59	81.94	77.42	91.16	76.47	88.37	89.24	83.37	72.43	78.83	90.76	91	83.02	79.94	88.75	102.5	119.74	137.99	134.26	137.67	144.39	150.86	138.23	149.55	137.29	155.38	155.2	148	146.5	151.54	154.51	152.18	164.39	158.02
CM infected	10	116.5	104.73	115.56	115.98	102.38	106.25	122.29	109.17	151.81	120.43	144.54	106.88	93.95	83.96	87.08	80.27	78	80.97	87.08	88.29	97.51	88.94	76.54	74.79	82.48	73.21	77.57	74.23	83.8	113.98	128.64	105.99	143.19	137.45	147.72	149.65	142.81	142.96	147.53	145.91	157.19	149.95	152.15	152.31	147.35	151.28	161.06	145.83
CM infected	11	116.77	108.27	119.69	106.05	96.84	103.64	135.15	108.25	209.35	111.71	144.46	109.45	93.61	84.11	90.88	76.18	85.51	88.37	79.98	82.6	96.96	84.19	81.26	73.62	85.84	81.9	85.37	78.16	98.52	110.17	120.73	115.13	149.37	132.19	135.74	144.3	135.66	138.78	148.29	143.14	135.09	154.67	145.34	146.72	154.98	155.93	152.3	150.28
CM infected	12	117.2	103.88	122.29	104.16	100.87	107.37	116.36	106.41	187.41	110.47	143.72	104.49	92.4	76.81	79.92	85.32	85.02	79.71	80.27	86.99	78.82	94.83	80.88	72.47	75.13	71.79	75.75	82.54	86.36	102.01	101.5	128.2	122.47	139.76	157.58	151.84	145.32	138.72	147.65	146.77	152.32	146.07	150.22	153.48	158.38	152.56	149.86	145.34
CM infected	13	115.39	105.77	126.55	107.26	105.19	105.42	120.01	108.03	151.93	109.5	155.17	108.19	92.49	82.96	90.4	77.73	78.79	77.07	88.18	76.73	87.37	86.62	79.06	76.27	89.13	66.16	77.03	58.59	97.83	106.19	114.17	136.45	133.79	142.24	143.93	152.5	150.51	149.78	139.27	161.49	152.94	154.17	153.21	152.66	147.24	164.71	154.84	151.59
CM infected	14	119.23	105.14	123.28	117.03	105.35	106.19	129.2	104.4	206.3	112.81	150.25	107.77	84.31	87.75	81.42	82.75	93.04	81.62	86.62	88.25	89.3	90.87	85.1	82.38	87.07	75.34	86.11	79.65	83.5	93.56	110.59	134.08	119.86	134.45	136.94	147.47	140.18	141.82	150.41	145.31	152.07	142.11	144.57	156.63	158.37	161.13	155.55	167.61
CM infected	15	116.6	102.15	131.64	107.47	101.94	105.56	117.32	104.76	202.88	108.81	149.61	101.09	89.6	93.78	84.63	92.09	89.38	87.75	82.24	70.8	86.87	76.03	81.94	86.17	90.52	85.53	76.71	65.44	91.26	108.05	119.13	102.26	133.01	129.08	147.15	141.53	132.69	142.25	145.13	136.69	152.97	156.53	150.51	148.11	149.6	162.38	168.08	159.97
CM infected	16	117.91	104.43	129.1	106.56	106.49	109.96	124.34	106.52	177.61	107.11	152.58	114.53	92.5	80.29	85.44	87.87	84.17	81.14	85.96	82.5	91.13	95.07	66.74	78.05	93.28	80.73	75.73	79.78	81.28	105.24	121.81	138.76	125.67	136.96	148.71	149.61	143.2	137.13	151.51	146.74	171.76	157.27	154.39	151.54	169.5	162.77	151.79	151.92
CM infected	17	116.49	104.58	129.27	112.05	98.22	107.32	129.43	107.76	172.76	111.08	150.96	106.13	92.92	85.7	80.04	85.78	86.31	80.26	84.18	74.95	88.47	77.02	68.72	70.81	90.79	77.06	78.85	64.09	85.77	110.99	118.83	127.99	131.84	134.54	140.39	149.12	139.19	142.58	141.98	145.14	136.23	153.37	149.86	147.26	161.71	153.09	145.06	145.01
CM infected	18	115.68	102.85	123.47	100.58	99.95	100.19	128.14	104.61	191.29	112.17	153.74	106.93	95.85	90.94	81.89	96.87	83.51	85.59	69.88	76.65	81.57	89.95	66.08	78.13	84.76	80.25	88.9	56.81	83.18	107.82	116.88	122.56	140	136.45	143.64	147.31	145.05	148.32	152.16	151.19	146.61	146.59	143.96	145.8	152.58	167.41	152.68	165.55
CM infected	19	119.33	104.43	127.16	110.17	108.29	108.57	134.27	106.59	165.25	106.48	138.51	107.11	98.72	92.44	91.13	90.03	83.66	81.85	91.33	86.54	82.98	92.04	71.75	80.42	93.12	75.28	77.62	61.62	84.84	108.4	128.41	132.49	115.69	138.93	144.01	139	141.66	136.82	141.48	145.42	141.85	152.89	157.23	146.54	149.69	162.92	166.19	144.54
CM infected	20	116.61	103.53	125.66	109.78	103.83	106.19	125.07	106.08	144.04	114.19	142.83	112.57	90.54	87.81	90.6	79.45	84.73	77.86	81.56	86.87	81.09	88.12	76.44	77.08	92.86	86.18	84.26	72.91	81.14	102.33	120.48	119.11	128.59	133.71	140.27	150.45	141.92	138.56	158.49	156.13	160.46	145.81	157.24	156.59	159.58	155.04	151.1	161.71
CM infected	21	115.79	105.33	122.46	111.83	100.88	104.1	126.36	105.2	211.35	114.03	150.94	110.02	95.11	85.24	91.18	85.36	76.28	79.85	88.13	95.54	86.36	85.99	75.86	77.42	85.98	71.55	81.12	73.97	79.62	107.03	94.08	125.13	144.2	141.1	146.23	143.49	145.39	143.23	146.45	149.88	148.1	142.54	144.52	160.6	151.94	163.64	167.67	152.4
CM infected	22	116.78	108.35	113.9	103.86	95.17	105.43	124.09	106.86	155.7	111.21	156.19	109.6	97.37	95.33	80.13	88.35	86.16	90.6	80.1	88.32	72.93	83.42	85.84	79.79	88.76	78.19	83.36	74.26	74.61	109.56	120.2	117.29	130.05	137.11	141.41	153.67	134.81	148.72	150.73	155.26	150.9	141.78	153.25	152.45	167.52	165.43	161.17	166.03
CM infected	23	116.85	109.38	117.75	112.36	95.9	106.81	134.17	106.97	178.45	108.77	181.86	109.03	92.1	87.34	85.73	81.23	87.88	85.11	82.67	78.03	78.54	92.57	76.23	70.9	82.35	88.69	76.77	73.81	76.07	112.67	122.43	132.16	129.31	150.6	138.39	152.82	149.88	140.52	153.27	146.97	164.23	148.43	144.25	147.22	147.77	158.63	162.54	147.64
CM infected	24	119.05	108.39	125.46	108.23	101.08	99.49	124.23	106.91	209.92	110.75	137.94	109.64	90.92	85.31	89.17	81.01	80.72	78.35	79.18	79.67	78.48	75.21	79.27	60.91	87.19	76.94	72.94	82.97	78.28	106.58	123.84	127.82	110.53	137	143.95	147.15	141.52	149.81	147.12	149.64	150.06	153.91	151.1	159.52	160.16	151.31	152.2	158.5
CM infected	25	115.72	105.34	123.56	109.39	97.68	104.06	130.05	107.07	218.57	110.45	147.78	99.61	89.18	81.78	92.72	77.8	82.15	84.8	85.53	82.55	94.58	79.77	73.71	71.33	88.97	85.72	86.54	68.52	84.58	103.61	122.11	116.48	140.39	135.48	141.01	141.86	146.82	147.13	148.97	152.44	146.07	148.17	152.34	149.73	142.23	151.83	147.88	157.17
CM infected + serum	1	115.59	100.89	109.1	94.83	93.15	118.29	128.44	103.14	131.72	103.07	135.97	102.1	98.87	96.82	97.57	98.08	97	97.9	95.72	98.45	99.03	94.93	97.16	98.57	97.87	99.77	98.13	97.48	101.16	108.4	120.39	131.03	138.76	170.8	161.69	140.23	137.28	138.3	145.67	153.32	153.27	147.23	125.92	136.82	143.02	140.2	133.46	133.97
CM infected + serum	2	116.71	105.36	112.23	99.32	91.8	113.83	132.19	103.86	131.22	103.46	133.28	103.52	99.14	98.38	97.22	94.7	95.94	98.42	99.73	99.47	98.99	96.02	96.4	96.28	99.28	100.4	97.14	100.24	107.09	109.25	123.69	144.37	160.82	145.76	142.65	149.22	145.35	144.21	149.72	155.39	154.12	148.98	133.17	139.03	144.18	139.6	139.19	139.96
CM infected + serum	3	114	103.73	110.02	102.92	94	113.59	123.87	106.62	126.25	101.19	143.14	108.99	98.63	96.85	97.43	97.44	97.18	98.2	98.3	99.09	98.22	95.6	97.16	96.38	99.19	99.64	96.79	101.86	107.66	116.58	120.92	133.83	156.71	162.29	152.75	150.18	138.13	136.91	138	152.66	161.18	151.21	136.32	141.57	140.17	137.61	136.16	136
CM infected + serum	4	112.47	99.26	112.02	93.97	91.8	105.12	129.44	105.6	129.44	103.85	134.52	105.71	98.01	97.59	98.01	97.38	97.62	99.36	97.01	98.42	97.73	94.94	96.91	98.22	100	101.04	96.83	100.48	102.13	115.04	126.17	133.2	148.32	142.62	141.59	147.16	139.64	146.11	142.97	156.37	164.99	147.73	141.43	148.77	143.75	133.98	136.84	134.08
CM infected + serum	5	113.68	103.85	109.22	100.64	86.84	108.84	124.2	109.14	129.87	105.75	127.85	111.57	98.61	97.58	95.93	95.33	94.73	97.48	99.22	99.01	96	97.25	97.16	95.93	99.28	100.93	97.3	98.86	102.33	109.95	123.84	154.9	152.2	155.91	164.19	149.77	137.13	140.48	146.48	154.76	162.77	147.73	141.33	138.39	144.53	137.61	135.57	130.98
CM infected + serum	6	115.21	103.22	105.27	103.76	87.38	107.93	131.23	105.63	127.59	103.35	129.35	113.29	99.47	95.66	96.07	97.1	96.56	97.05	97.76	98.21	99.8	96.51	97.19	97.36	100.55	99.67	96.79	99.04	108.03	115.88	124.38	144.85	146.26	154.15	160.75	136.75	134.7	141.11	138.72	156.92	169.84	146.18	132.14	144.34	146.15	138.31	135.23	130.98
CM infected + serum	7	110.68	102.74	102.09	106.02	85.14	107.68	131.86	103.39	132.64	101.16	124.66	107.1	98.43	95.69	96.56	99.95	97.03	97.65	100.78	97.88	97.8	95.69	95.63	97.55	99.85	99.23	97.18	101.89	106.54	113.08	121.73	148.87	156.31	144	165.14	150.18	143.22	143.81	146.93	155.48	163.62	152.41	142.36	142.15	147.61	136.44	138.68	133.49
CM infected + serum	8	109.5	108.91	108.18	94.4	98.69	112.92	131.21	99.14	125.75	103.99	136.24	110.41	98.75	96.45	95.06	96.02	95.26	97.69	97.07	100.26	97.77	95.76	96.48	97.1	97.86	99.77	97.43	99.79	109.58	115.33	126.73	142.28	156.09	137.71	161.86	147.21	140.03	142.9	137.5	152.02	165.51	148.14	143.47	138.74	143.02	141.96	143.48	139.49
CM infected + serum	9	114.16	112.05	103.22	93.99	98.96	105.36	136.45	103.42	132.08	105.53	140.93	108.04	98.29	97.22	97.14	96.93	98.72	99.18	96.77	98.42	97.31	95.76	95.35	99.17	99.76	98.92	97.14	98.69	105.37	118.43	128.79	133.76	160.51	155.74	134.98	144.21	134.93	146.11	144.49	156.21	152.75	155.27	140.22	141.24	143.79	140.92	135.23	133.44
CM infected + serum	10	115.37	103.85	111.1	96.19	91.8	114.41	124.85	106.67	132.14	99.49	133.55	111.36	98.44	95.29	96.92	95.04	96.35	97.82	98.51	100.54	98.91	95.6	95.51	97.36	98.47	99.77	96.32	99.76	109.18	109.54	124.23	139.47	154.57	165.73	148.31	147.66	139.87	144.33	134.97	149.2	151.7	152.54	139.29	141.56	147.23	141.24	145.17	134.89
CM infected + serum	11	115.11	112.76	104.08	99.28	81.84	109.91	126.31	106.36	137.55	103.6	139.19	111.65	98.95	95.32	98.14	96.65	98.39	97.73	96.49	97.85	98.59	95.02	96.08	97.02	99.23	99.98	98.61	100.27	107.66	114.33	119.94	139.63	141.44	152.43	147.23	140.27	143.45	140.16	136.73	155.48	165.19	153.45	138.08	139.95	151.23	141.96	130.93	134.02
CM infected + serum	12	118.24	98.15	98.19	104.25	93.7	107.1	131.53	94.86	129.44	103.07	129.59	106.62	98.28	96.08	94.85	95.5	95.38	98.84	96.71	98.98	98.59	95.76	97.67	97.8	99.16	101.35	98.51	97.07	105.74	112.79	123.52	130.79	138.45	149.2	139.54	151.14	134.55	138.22	142.51	149.2	154.12	148.01	142.19	142.49	146.6	136.6	134.39	131.99
CM infected + serum	13	115.34	105.24	103.16	101.58	96.72	111.99	130.88	105.91	128.52	101.46	136	113.29	98.47	95.32	97	97.1	97.65	98.71	97.31	97.85	98.99	95.02	94.98	97.14	98.7	97.22	98.25	99.31	111.27	113.64	123.69	130.55	145.95	152.56	142.67	140.71	140.03	137.86	138.72	155.57	168.99	146.05	132.14	147.18	149.44	139.81	130.93	138.62
CM infected + serum	14	116.64	107.69	105.11	99.71	99.24	109.77	131.88	109.17	125.81	99.74	142.14	111.65	98.34	97.59	96.35	96.99	94.64	97.91	97.78	97.77	98.52	95.19	96.57	97.03	99.9	98.17	97.59	96.55	106.71	123.22	125.09	146.3	149.84	167.36	146.12	146.27	144.89	139.13	142.92	158.39	166.88	148.01	130	141.52	146.6	137.48	141.64	138.51
CM infected + serum	15	112.76	104.84	112.93	101.99	95.94	108.51	131.86	103.85	136.2	101.55	147.34	108.77	98.1	96.65	97.87	94.7	95.82	99.22	98.14	98.98	98.22	95.02	95.57	96.64	99.98	100.6	97.78	100.72	104.8	111.64	125.33	150.48	158.45	139.22	142.67	152.77	136.9	144.25	141.2	157.01	152.23	150.87	132.04	140.61	145.2	139.94	132.78	135.95
CM infected + serum	16	112.24	106.35	109.1	100.66	85.14	108.75	123.87	103.4	127.66	107.02	131.07	107.83	99.36	96.28	95.28	95.33	98.83	98.24	98.3	101.29	98.66	97.91	97.59	96.38	97.81	100.18	97.83	97.1	107.09	114.33	118.89	133.28	145.64	165.85	147.23	147.64	145.12	141	150.18	150.65	158.77	149.4	116.53	142.19	144.77	136.75	134.31	132.04
CM infected + serum	17	110.94	113.27	109.16	101.97	94.82	114.08	133.99	103.11	126.67	106.93	131.54	110.2	98.16	97.22	97.3	96.3	95.68	99.14	99.95	98.34	97.38	94.36	97.14	98.52	99.28	99.12	96.83	99.27	103.23	111.09	118.57	137.46	154.88	152.43	170.97	140.25	140.18	138.7	140.48	155.41	171.21	147.73	144.4	143.72	146.64	135.57	134.39	134.61
CM infected + serum	18	109.53	107.69	107.27	100.66	99.81	104.78	126	102.37	130.37	97.56	136	109.07	99.48	96.45	96.86	96.58	95.94	98.42	101.56	99.87	97.8	94.94	96.29	97.98	97.9	99.23	99.94	98.72	104.4	110.65	131.14	146.86	145.95	173.99	158.56	141.21	145.35	137.79	146.93	158.39	158.77	149.4	136.14	144.37	147.65	138.9	133.62	134.94
CM infected + serum	19	116.61	114.27	110.18	99.3	95.67	111.99	128.46	108.86	128.03	99.51	139.45	111.14	98.08	96.82	96.64	98.14	96.41	96.25	100.18	98.99	97.67	96.42	96.48	97.59	99.19	101.03	96.95	100.24	105.77	115.73	122.35	133.83	145.32	155.62	166.41	149.77	146.27	143.41	143.23	156.12	162.77	150.31	141.43	140.89	146.64	136.16	134.47	132.96
CM infected + serum	20	115.27	105.07	106.99	102.01	94.27	113.64	126.62	105.62	133.49	99.49	138.21	112.3	98.36	96.65	97.75	96.2	97.65	100.25	97.61	98.52	99.01	97.25	95.35	96.29	99.28	99.77	97.4	100.89	105.15	110.1	120.51	139.71	142.65	149.2	148.5	145.79	139.41	140.48	141.7	157.74	162.55	152.76	146.44	137.1	144.53	140.07	139.11	128.36
CM infected + serum	21	112.18	104.73	111.85	104.28	87.93	109.67	129.73	108.84	129.44	102.96	136	109.98	98.15	96.08	94.85	96.93	98.89	95.65	98.44	99.27	99.45	96.42	96.45	97.66	100.65	99.12	98.39	97.72	109.02	114.33	118.21	131.27	147.69	149.12	164.05	150.2	140.79	141.51	143.23	151.22	159.29	149.82	134.01	143.44	147.65	137.61	140.37	133.44
CM infected + serum	22	112.56	106.47	109.21	99.33	91.8	102.55	126.64	106.63	129.01	101.67	133.04	108.77	99.14	97.61	97.59	92.99	96.94	98.67	96.94	99.3	97.8	94.85	96.26	98.05	99.27	99.44	98.13	97.72	109.38	117.87	125.75	135.93	164.71	144.17	143.92	147.69	146.04	144.57	143.99	148.56	158.44	149.19	138.36	146.56	146.94	132.97	129.75	134.02
CM infected + serum	23	115.43	106.18	115.96	98.43	91.53	113.88	129.08	104.9	127.1	103.09	139.69	102.1	97.8	99.17	96.21	96.37	97	95.86	100.48	99.27	99.84	97.17	95.15	98.48	99.13	98.37	98.67	99.55	107.84	116.03	118.89	144.61	163.19	142.58	164.05	149.68	145.5	147.39	135.47	154.76	159.81	144.51	125.82	139.65	142.31	139.35	133.96	137.98
CM infected + serum	24	114.13	102.28	104.13	103.39	89.01	113.98	127.29	103.13	132.07	103.32	133.52	112.13	98.34	97.78	91.98	97.56	95.32	97.65	96.47	100.05	97.24	96.26	97.19	97.14	98.57	100.51	97.88	97.03	107.84	114.89	121.34	148.55	160.51	152.31	153.83	147.62	142.99	142.03	139.22	150.4	168.25	148.29	133.07	144.68	146.32	142.68	137.15	137.98
CM infected + serum	25	115.4	108.91	117.09	99.73	89.33	112.33	128.79	106.36	129.38	99.76	143.14	110.2	98.21	97.58	97	99.05	99.43	98.96	96.56	98.98	97.41	95.1	96.74	97.14	98.61	98.91	97.75	101.38	111.67	110.79	121.78	136.01	154.57	152.43	151.64	137.69	143.45	140.05	147.19	156.28	159.81	151.98	134.08	140.56	147.27	141.11	143.25	136.53
[truncated: 7 more columns]
